# Supplementary material for: Viromes of Hungarian Peach Trees Identified by High-Throughput Sequencing of Small RNAs
Source: Plants (Basel). 2022 Jun 16;11(12):1591. doi: 10.3390/plants11121591 (PMC9230589; doi:10.3390/plants11121591)
Supplement: Supplementary file 1 [file plants-11-01591-s001.zip]

Archive with 2 entries (2 files):
- plants-1703859-supplementary/Supplementary Figures.pdf
- plants-1703859-supplementary/Supplementary Tables.xlsx
