# Supplementary material for: Viromes of Hungarian Peach Trees Identified by High-Throughput Sequencing of Small RNAs
Source: Plants (Basel). 2022 Jun 16;11(12):1591. doi: 10.3390/plants11121591 (PMC9230589; doi:10.3390/plants11121591)
Supplement: Supplementary file 1 [file plants-11-01591-s001.zip › plants-1703859-supplementary/Supplementary Tables.xlsx]

## Sheet: list of STables
Viromes of Hungarian peach trees identified by high-throughput sequencing of small RNAs
Daniel Barath, Nikoletta Jaksa-Czotter, Tunde Varga and Eva Varallyay*
* Correspondence: varallyay.eva@uni-mate.hu
List of STables
Table S1
The initial statistics of the small RNA HTS (GEO accession number:GSE130859)
Table S2
The sequences of the primers used for virus detection in RT-PCR
Table S3
The sprouting rate efficiency of the indicators evaluated after a year (number of sprouted grafts/number of bud inoculation)
Table S4
GenBank identifiers of the amplified and sequenced virus specific products

## Sheet: Table S1
Table S1
The initial statistics of the small RNA HTS (GEO accession number:GSE130859)
Library code	n of sequenced reads	n of reads		n of contigs
		redundant	non-redundant
1_Sc_ih	12 694 033	12 532 238	1688213	4578
2_Sc_sn	9 776 381	9 655 292	1550262	4499
3_Ch_ih	13 276 321	12 879 660	974698	401
4_Ch_sn	12 603 454	12 310 332	1065078	589
5_peach_ih	18 111 452	17 779 344	2592339	8363

## Sheet: Table S2
Table S2
The sequences of the primers used for virus detection in RT-PCR
Virus	Primer Name	Primer Sequence (5'-3')	anneling temperature for amplification with Q5 DNA polymerase	Position on the reference genome	Funcion of the amplified region	Genome used as a reference	Reference*
PPV	PPV_F3 (9108)	GGAATGTGGGTGATGATGG	65°C	9108-9126	CP	NC_001445.1	This work
	PPV_P1(9534)r	ACCGAGACCACTACACTCCC		9534-9515			Wetzel et al., 1991
NSPaV	NSPaV_F_2588	TATCTCGACAACCTTGTGATCG	68◦C	2588-2609	CP, Read-through protein	NC_027211.1	This work
	NSPaV_R_4339	CTTGTTCACCGGTAGGACTTC		4319-4339
PaLV	PaLV_F_2430	CACTGGTCAATGTGGCATGATCC	65◦C	2430-2452	ORF3a, CP, MP	NC_034970.1	This work
	PalLV_R_3561	CTGAGGAGCTGCGTCTACC		3543-3561
PLMVd	PLMVd_F(117_141)	CCCGATAGAAAGGCTAAGCACCTCG	53°C	117-141	-	NC_003636.1	Jo et al., Genome Announc. 2015
	PLMVdR(92_116)	AACTGCAGTGCTCCGAATAGGGCAC		92-116
	F3 OLD1	TCAGTGGGCTAAGCCCAG	isothermal 65◦C	32-49	-	EF15129	Boubourakas et al. 2009
	B3 OLD1	TGAATCCCGGGTAGACGTC		232-249
	FIP OLD1	GCGAGGTGCTTAGCCTTTCTCTCAGCCCCTCCACCT		123–141, 71–88
	BIP OLD1	GTGGGACTTTTCCTGGAAACGGCGGTACCTGGATC		153–173, 201–217
	Cycling parameters during RT-PCR reaction using NEB Q5 DNA polymerase:
		30 s	98◦C
	40x	10 s	98◦C
		20 s	annelling temperature
		60 s	72◦C
		2min	72◦C

## Sheet: Table S3
	Table S3
	The sprouting rate efficiency of the indicators evaluated after a year (number of sprouted grafts/number of bud inoculation)
	Tested mother tree in the isolator house			biotest indicator*
	cultivar	row	tree	Prunus avium seedling	Prunus persica GF 305 seedling	Prunus hibrid GF 31	Prunus serrulata Kwanzan
	Flavortop	1	2	5/5	4/4	4/4	3/3
	Nektár H	1	9	5/5	4/4	4/4	4/4
	Venus	1	13	4/4	4/4	3/4	2/4
	Incrocio Pieri	1	17	4/4	4/4	2/5	3/4
	Cresthaven	1	25	5/5	4/4	4/4	5/5
	Redhaven	3	13	5/5	4/4	5/5	4/4
	Champion	3	25	5/5	4/4	5/5	4/4
	Suncrest	3	27	5/5	4/4	4/5	5/5
	Aranycsillag	4	3	5/5	4/4	3/4	4/4
	Apolka	4	11	5/5	4/4	4/5	4/4
				*none of the indicators show any virus specific symptom

## Sheet: Table S4
Table S4
GenBank identifiers of the amplified and sequenced virus specific products
virus	cultivar	position in the isolator	isolate	GenBank	Genebank identifier	Genome used as a reference	Position on the reference genome	Function of the amplified part of the genome	identity to the reference on nucleotide level %	identity to the reference on amino-acid level %
PPV	Springcrest	1/6,7,8 -dyed in 2017	HUEI	Seq20	MK934763	NC_001445.1	9154-9534	CP	95,8% (365/381)	99,1%(121/122)
	Springcrest		HUES	Seq21	MK934764				96,1% (366/381)	99,1%(121/122)
NSPaV	Springcrest	1/6,7,8 -dyed in 2017	HUEI_Springcrest	Seq10	MK941145	NC_027211.1	2588-4339	CP, Read-through protein	93,4% (1637/1752)	93,4% (491/526)
	Cresthaven	1/25	HUES_Cresthaven	Seq11	MK941146				94,4% (1654/1752)	93,2% (490/526)
	Michelini	3/9	HUEI_Michelini	Seq34	MT424631				93,8% (1644/1752)	94,1%(495/526)
	Regina	3/19	HUEI_Regina	Seq35	MT424632				93,7% (1642/1752)	94,1%(495/526)
	Champion	3/24	HUEI_Champion2	Seq36	MT424633				93,6% (1639/1752)	93,2% (490/526)
	Champion	3/25	HUEI_Champion	Seq8	MK941143				94,8% (1636/1752)	93,2% (490/526)
	Suncrest	3/28	HUEI_Suncrest	Seq37	MT424634				94% (1646/1752)	94,1% (495/526)
	Aranycsillag	4/3	HUEI_Aranycsillag	Seq9	MK941144				93% (1626/1752)	92,4% (486/526)
	Aranycsillag	4/6	HUEI_Aranycsillag2	Seq38	MT424635				93,6% (1639/1752)	93% (489/526)
PaLV	Springcrest	1/6,7,8 -dyed in 2017	HUEI_Springcrest	Seq2	MK929580	NC_034970.1	2430-3561	ORF3a, CP, MP	98,1% (1110/1132)	97,6%(538/551)
	Springcrest		HUES_Springcrest	Seq3	MK929581				98,1% (1110/1132)	97,6%(538/551)
	Cresthaven	1/25	HUEI_Cresthaven1	Seq1	MK929579				98,8% (1118/1132)	98,4%(542/551)
	Cresthaven	1/25,27,28	HUEI_Cresthaven2	Seq4	MK929582				98,8% (1118/1132)	98,4%(542/551)
	Michelini	3/7	HUEI_Michelini1	Seq22	MT396251				96,8% (1096/1132)	95,1%(524/551)
	Redhaven	3/11	HUEI_Redhaven	Seq23	MT396252				96,8% (1096/1132)	95,1%(524/551)
	Champion	3/23	HUEI_Champion2	Seq24	MT396253				98,5% (1115/1132)	98%(540/551)
	Champion	3/24	HUEI_Champion3	Seq25	MT396254				98,2% (1112/1132)	97,6%(538/551)
	Champion	3/25	HUEI_Champion	Seq5	MK929583				98,4% (1114/1132)	98,2%(541/551)
	Champion	3/26	HUEI_Champion4	Seq26	MT396255				98,5% (1115/1132)	98%(540/551)
	Suncrest	3/27	HUEI_Suncrest	Seq6	MK929584				96,8% (1096/1132)	95,1%(524/551)
	Suncrest	3/28	HUEI_Suncrest2	Seq27	MT396256				98,4% (1114/1132)	98,2%(541/551)
	Suncrest	3/29	HUEI_Suncrest3	Seq28	MT396257				99% (1121/1132)	98,6%(543/551)
	Suncrest	3/30	HUEI_Suncrest4	Seq29	MT396258				98,5% (1115/1132)	98%(540/551)
	Aranycsillag	4/3	HUEI_Aranycsillag	Seq7	MK929585				98,4% (1114/1132)	97,8%(539/551)
	Aranycsillag	4/4	HUEI_Aranycsillag2	Seq30	MT396259				98,5% (1115/1132)	97,6%(538/551)
	Aranycsillag	4/6	HUEI_Aranycsillag3	Seq31	MT396260				96,8% (1096/1132)	95,1%(524/551)
	Springtime	4/10	HUEI_Springtime	Seq32	MT396261.2				98% (1114/1132)	96,9%(534/551)
	Elvira	4/24	HUEI_Elvira	Seq33	MT396262				98,5% (1115/1132)	98%(540/551)
PLMVd	Cresthaven	1/25,27,28	HUEI_Cresthaven2	Seq18	MK929592	NC_003636.1	1-337	n/a	85,8% (289/337)	n/a
	Cresthaven	1/25	HUEI_Cresthaven1	Seq16	MK929590				85,2% (287/337)
	Cresthaven		HUES_Cresthaven	Seq19	MK929593				87,2% (294/337)
	Venus	1/13	HUEI_Venus	Seq14	MK929588				95,6% (322/337)
	Incrocio_Pieri	1/17	HUEI_Incrocio_Pieri	Seq15	MK929589				94,4% (318/337)
	Champion	3/25	HUEI_Champion	Seq12	MK929586				92,9% (313/337)
	Suncrest	3/27	HUEI_Suncrest	Seq17	MK929591				95,6% (322/337)
	Apolka	4/11	HUEI_Apolka	Seq13	MK929587				94,7% (319/337)
	Öb 166/1	4/15	HUEI_Öb166/1_1	Seq39	MW046337				86,3% (293/337)
	Öb 166/1	4/15	HUEI_Öb166/1_2	Seq40	MW046338				86,7% (292/337)
	Öb 166/1	4/15	HUEI_Öb166/1_3	Seq41	MW046339				86,1% (290/337)
